# Supplementary material for: Tocotrienols as an Anti-Breast Cancer Agent
Source: Antioxidants (Basel). 2021 Aug 29;10(9):1383. doi: 10.3390/antiox10091383 (PMC8472290; doi:10.3390/antiox10091383)
Supplement: Supplementary file 1 [file antioxidants-10-01383-s001.zip]

Archive with 5 entries (5 files):
- Table S1. Thesaurus File.xlsx
- Table S2. Term Map Data, Search 1.xlsx
- Table S3. Term Map Data, Search 2.xlsx
- Table S4. Term Map Data, Search 3.xlsx
- Table S5. Term Map Data, Search 4.xlsx
