# Supplementary material for: Tocotrienols as an Anti-Breast Cancer Agent
Source: Antioxidants (Basel). 2021 Aug 29;10(9):1383. doi: 10.3390/antiox10091383 (PMC8472290; doi:10.3390/antiox10091383)
Supplement: Supplementary file 1 [file antioxidants-10-01383-s001.zip › Table S1. Thesaurus File.xlsx]

## Sheet: Thesaurus 
Table S1. Thesaurus File
label	replace by
and
of
a
in
to
have
to
it
I
that
for
you
he
with
on
do
say
this
they
at
but
we
his
from
that
not
n't
by
she
or
as
what
go
their
can
who
get
if
would
her
all
my
make
about
know
will
as
up
one
time
there
year
so
when
which
them
some
me
people
take
out
into
just
see
him
your
come
could
now
than
like
other
how
then
its
our
two
more
these
want
way
look
first
also
new
because
day
more
use
no
man
find
here
thing
give
many
well
only
those
tell
one
very
her
even
back
any
good
through
us
life
child
there
work
down
may
after
should
call
world
over
school
still
try
in
as
last
ask
need
too
feel
three
when
state
never
become
between
high
really
something
most
another
much
family
own
out
leave
put
old
while
mean
on
keep
student
why
let
great
same
big
group
begin
seem
country
help
talk
where
turn
every
start
hand
might
American
show
part
about
against
place
over
such
again
few
case
most
week
company
where
system
each
right
program
hear
so
question
during
work
play
government
run
small
number
off
always
move
like
night
live
Mr
point
believe
hold
today
bring
happen
next
without
before
large
all
million
must
home
under
water
room
write
mother
area
national
money
story
young
fact
month
different
lot
right
study
book
eye
job
word
though
business
issue
side
kind
four
far
black
long
both
little
house
yes
after
since
long
provide
service
around
friend
important
father
sit
away
until
power
hour
game
often
yet
line
political
end
among
ever
stand
bad
lose
however
member
pay
law
meet
car
city
almost
include
continue
set
later
community
much
name
five
once
white
least
president
real
change
team
minute
best
several
idea
kid
body
information
nothing
ago
right
lead
social
understand
whether
back
watch
together
follow
around
parent
only
stop
face
anything
create
public
already
speak
others
read
level
allow
add
office
spend
door
health
person
art
sure
such
war
history
party
within
grow
result
open
change
morning
walk
reason
low
win
research
girl
guy
early
food
before
moment
himself
air
teacher
force
offer
enough
both
across
although
foot
second
boy
maybe
toward
able
age
off
policy
everything
love
process
music
including
consider
appear
actually
buy
probably
human
wait
serve
market
die
send
expect
home
sense
build
stay
fall
oh
nation
plan
cut
college
interest
death
course
someone
experience
behind
reach
local
kill
six
remain
effect
use
yeah
suggest
class
control
raise
care
perhaps
little
late
hard
field
else
pass
former
sell
major
sometimes
require
along
development
themselves
report
role
better
economic
effort
up
decide
rate
strong
possible
show
leader
light
voice
wife
whole
police
finally
pull
return
free
military
price
report
less
according
decision
explain
son
hope
even
develop
view
relationship
carry
town
road
drive
arm
true
federal
break
better
difference
thank
receive
value
international
building
action
full
join
season
society
because
tax
director
early
position
player
agree
especially
record
pick
wear
paper
special
space
ground
form
support
event
official
whose
matter
everyone
center
couple
site
end
project
hit
base
activity
star
table
need
court
produce
eat
American
oil
half
situation
easy
cost
industry
figure
face
street
image
itself
phone
either
data
cover
quite
picture
clear
practice
piece
land
recent
describe
product
doctor
wall
patient
worker
news
test
movie
certain
north
love
personal
open
support
simply
third
technology
catch
step
baby
computer
type
draw
film
Republican
tree
source
red
nearly
organization
choose
cause
hair
look
point
century
evidence
window
difficult
listen
soon
culture
billion
chance
brother
energy
period
course
summer
less
realize
hundred
available
plant
likely
opportunity
term
short
letter
condition
choice
place
single
rule
daughter
administration
south
husband
Congress
floor
campaign
material
population
well
call
economy
medical
hospital
church
close
thousand
risk
current
fire
future
wrong
involve
defense
anyone
increase
security
bank
myself
certainly
west
sport
board
seek
per
subject
officer
private
rest
deal
fight
throw
top
quickly
past
goal
second
bed
order
author
fill
represent
foreign
drop
plan
upon
agency
push
nature
color
no
recently
store
reduce
sound
note
fine
before
near
movement
page
enter
share
than
common
poor
other
race
concern
series
significant
similar
hot
language
each
usually
response
dead
rise
factor
decade
article
shoot
east
save
seven
artist
away
scene
stock
career
despite
central
eight
thus
treatment
beyond
happy
exactly
approach
lie
size
dog
fund
serious
occur
media
ready
sign
thought
list
individual
simple
quality
pressure
accept
answer
hard
resource
identify
left
meeting
determine
prepare
whatever
success
argue
cup
particularly
amount
ability
staff
recognize
indicate
character
growth
loss
degree
wonder
attack
herself
region
television
box
TV
training
pretty
trade
deal
election
everybody
physical
lay
general
feeling
standard
bill
message
fail
outside
arrive
analysis
benefit
name
sex
forward
lawyer
present
section
environmental
glass
answer
skill
sister
PM
professor
operation
financial
crime
stage
ok
compare
authority
miss
design
sort
one
act
ten
knowledge
gun
station
blue
state
strategy
little
clearly
discuss
indeed
force
truth
song
example
democratic
check
environment
leg
dark
public
various
rather
laugh
guess
executive
set
study
prove
hang
entire
rock
design
enough
forget
since
claim
note
remove
manager
help
close
sound
enjoy
network
legal
religious
cold
form
final
main
science
green
memory
card
above
seat
establish
nice
trial
expert
that
spring
firm
Democrat
radio
visit
management
care
avoid
imagine
tonight
huge
ball
no
close
finish
yourself
talk
theory
impact
respond
statement
maintain
charge
popular
traditional
onto
reveal
direction
weapon
employee
cultural
contain
peace
head
control
base
apply
play
measure
wide
shake
fly
interview
manage
chair
fish
particular
camera
structure
politics
perform
bit
weight
suddenly
discover
candidate
top
production
treat
trip
evening
affect
inside
conference
unit
best
style
adult
worry
range
mention
rather
far
deep
past
edge
individual
specific
writer
trouble
necessary
throughout
challenge
fear
shoulder
institution
middle
sea
dream
bar
beautiful
property
instead
improve
stuff
detail
method
sign
somebody
magazine
hotel
soldier
reflect
heavy
sexual
cause
bag
heat
fall
marriage
tough
sing
surface
purpose
exist
pattern
whom
agent
owner
machine
gas
down
ahead
generation
commercial
address
test
item
reality
coach
step
Mrs
yard
beat
violence
total
tend
investment
discussion
finger
garden
notice
collection
modern
task
partner
positive
civil
kitchen
consumer
shot
budget
wish
painting
scientist
safe
agreement
capital
mouth
nor
victim
newspaper
instead
threat
responsibility
smile
attorney
score
account
interesting
break
audience
rich
dinner
figure
vote
western
relate
travel
debate
prevent
citizen
majority
none
front
born
admit
senior
assume
wind
key
professional
mission
fast
alone
customer
suffer
speech
successful
option
participant
southern
fresh
eventually
no
forest
video
global
Senate
reform
access
restaurant
judge
publish
cost
relation
like
release
own
bird
opinion
credit
critical
corner
concerned
recall
version
stare
safety
effective
neighborhood
original
act
troop
income
directly
hurt
species
immediately
track
basic
strike
hope
sky
freedom
absolutely
plane
nobody
achieve
object
attitude
labor
refer
concept
client
powerful
perfect
nine
therefore
conduct
announce
conversation
examine
touch
please
attend
completely
vote
variety
sleep
turn
involved
investigation
nuclear
researcher
press
conflict
spirit
experience
replace
British
encourage
argument
by
once
camp
feature
afternoon
AM
weekend
dozen
possibility
along
insurance
department
battle
beginning
date
generally
African
very
sorry
crisis
complete
fan
stick
define
easily
through
hole
element
vision
status
normal
Chinese
ship
solution
stone
slowly
scale
bit
university
introduce
driver
attempt
park
spot
lack
ice
boat
drink
sun
front
distance
wood
handle
truck
return
mountain
survey
supposed
tradition
winter
village
Soviet
refuse
sales
roll
communication
run
screen
gain
resident
hide
gold
club
future
farm
potential
increase
middle
European
presence
independent
district
shape
reader
Ms
contract
crowd
Christian
express
apartment
willing
strength
previous
band
obviously
horse
interested
target
prison
ride
guard
terms
demand
reporter
deliver
text
share
tool
wild
vehicle
observe
flight
inside
facility
understanding
average
emerge
advantage
quick
light
leadership
earn
pound
basis
bright
operate
guest
sample
contribute
tiny
block
protection
settle
feed
collect
additional
while
highly
identity
title
mostly
lesson
faith
river
promote
living
present
count
unless
marry
tomorrow
technique
path
ear
shop
folk
order
principle
survive
lift
border
competition
jump
gather
limit
fit
claim
cry
equipment
worth
associate
critic
warm
aspect
result
insist
failure
annual
French
Christmas
comment
responsible
affair
approach
until
procedure
regular
spread
chairman
baseball
soft
ignore
egg
measure
belief
demonstrate
anybody
murder
gift
religion
review
editor
past
engage
coffee
document
speed
cross
influence
anyway
threaten
commit
youth
wave
move
afraid
quarter
background
native
broad
wonderful
deny
apparently
slightly
reaction
twice
suit
perspective
growing
blow
construction
kind
destroy
cook
connection
charge
burn
shoe
view
grade
context
committee
hey
mistake
focus
smile
location
clothes
Indian
quiet
dress
promise
aware
neighbor
complete
drive
active
extend
chief
average
combine
wine
below
cool
voter
mean
demand
bus
hell
dangerous
remind
moral
United
category
relatively
victory
key
academic
visit
Internet
fire
negative
following
historical
medicine
tour
depend
photo
finding
grab
direct
classroom
contact
justice
participate
daily
fair
pair
famous
flower
tape
hire
familiar
appropriate
supply
fully
cut
will
actor
birth
search
tie
democracy
eastern
primary
yesterday
circle
device
progress
next
front
bottom
island
exchange
clean
studio
train
lady
colleague
application
lean
damage
plastic
tall
plate
hate
otherwise
writing
press
start
alive
football
intend
attack
chicken
army
abuse
theater
shut
map
extra
session
danger
welcome
domestic
lots
literature
rain
desire
assessment
injury
respect
northern
nod
paint
fuel
leaf
direct
dry
Russian
instruction
fight
pool
climb
sweet
lead
engine
fourth
salt
expand
importance
metal
fat
ticket
software
disappear
corporate
strange
lip
reading
urban
increasingly
lunch
educational
somewhere
farmer
above
sugar
planet
favorite
explore
obtain
enemy
greatest
complex
surround
athlete
invite
repeat
carefully
soul
scientific
impossible
panel
meaning
mom
married
alone
instrument
predict
weather
presidential
emotional
commitment
Supreme
bear
pocket
thin
temperature
surprise
poll
proposal
consequence
half
breath
sight
cover
balance
adopt
minority
straight
attempt
connect
works
belong
aid
advice
okay
photograph
empty
regional
trail
novel
code
somehow
organize
jury
breast
Iraqi
acknowledge
theme
storm
union
record
desk
fear
thanks
fruit
under
expensive
yellow
conclusion
prime
shadow
struggle
conclude
analyst
dance
limit
like
being
last
ring
largely
shift
revenue
mark
locate
county
appearance
package
difficulty
bridge
recommend
obvious
train
basically
e-mail
generate
anymore
propose
possibly
trend
visitor
loan
currently
comfortable
investor
but
profit
angry
crew
deep
accident
meal
hearing
traffic
muscle
notion
capture
prefer
truly
earth
Japanese
chest
search
thick
cash
museum
beauty
emergency
unique
feature
internal
ethnic
link
content
select
root
nose
declare
outside
appreciate
actual
bottle
hardly
setting
launch
dress
file
sick
outcome
ad
defend
matter
judge
duty
sheet
ought
ensure
Catholic
extremely
extent
component
mix
slow
contrast
zone
wake
challenge
airport
chief
brown
standard
shirt
pilot
warn
ultimately
cat
contribution
capacity
ourselves
estate
guide
circumstance
snow
English
politician
steal
pursue
slip
percentage
meat
funny
neither
soil
influence
correct
Jewish
blame
estimate
due
basketball
late
golf
investigate
crazy
significantly
chain
address
branch
combination
just
frequently
governor
relief
user
dad
kick
part
manner
ancient
silence
rating
golden
motion
German
gender
solve
fee
landscape
used
bowl
equal
long
official
forth
frame
typical
except
conservative
eliminate
host
hall
trust
ocean
score
row
producer
afford
meanwhile
regime
division
confirm
fix
appeal
mirror
tooth
smart
length
entirely
rely
topic
complain
issue
variable
back
range
telephone
perception
attract
confidence
bedroom
secret
debt
rare
his
tank
nurse
coverage
opposition
aside
anywhere
bond
file
pleasure
master
era
requirement
check
stand
fun
expectation
wing
separate
now
clear
struggle
mean
somewhat
pour
stir
judgment
clean
except
beer
English
reference
tear
doubt
grant
seriously
account
minister
totally
hero
industrial
cloud
stretch
winner
volume
travel
seed
surprised
rest
fashion
pepper
separate
busy
intervention
copy
tip
below
cheap
aim
cite
welfare
vegetable
gray
dish
beach
improvement
everywhere
opening
overall
divide
initial
terrible
oppose
contemporary
route
multiple
essential
question
league
criminal
careful
core
upper
rush
necessarily
specifically
tired
rise
tie
employ
holiday
dance
vast
resolution
household
fewer
abortion
apart
witness
match
barely
sector
representative
lack
beneath
beside
black
incident
limited
proud
flow
faculty
increased
waste
merely
mass
emphasize
experiment
definitely
bomb
enormous
tone
liberal
massive
engineer
wheel
invest
promise
cable
towards
expose
rural
AIDS
Jew
narrow
cream
secretary
gate
solid
hill
typically
noise
grass
unfortunately
hat
legislation
succeed
either
celebrate
achievement
fishing
drink
accuse
hand
useful
land
secret
reject
talent
taste
[truncated: 3,046 more rows]
