# Supplementary material for: Tocotrienols as an Anti-Breast Cancer Agent
Source: Antioxidants (Basel). 2021 Aug 29;10(9):1383. doi: 10.3390/antiox10091383 (PMC8472290; doi:10.3390/antiox10091383)
Supplement: Supplementary file 1 [file antioxidants-10-01383-s001.zip › Table S2. Term Map Data, Search 1.xlsx]

## Sheet: Search 1
Table S2. Term Map Data, Search 1.
Term	Cluster	Links	Total Link Strength	Occurrences	Avg. pub. year	Avg. citations
activation	1	66	215	27	2012.07	28.7407
alpha-tocopherol succinate	1	51	134	19	2007.37	61.7368
cancer therapy	1	46	80	12	2013.92	36.4167
carcinoma	1	28	31	5	2007.8	79.4
carotenoids	1	23	37	5	2011	54.6
cells	1	33	50	8	2008.12	30.375
chemoprevention	1	46	86	12	2008.08	46.4167
chemotherapy	1	30	38	5	2010.6	45.8
dietary-fat	1	27	32	5	2004.6	46.8
expression	1	54	147	26	2012.54	26.4615
female rats	1	29	55	8	2000.12	113.125
growth	1	69	299	40	2009.11	42.9
induction	1	42	94	12	2009.36	36.8333
inhibit	1	69	215	30	2009.23	51.0333
mammary carcinogenesis	1	38	82	12	2003.08	73.3333
mcf-7 cells	1	27	44	6	2006	77.1667
mda-mb-435	1	35	60	7	2004.29	63.1429
mechanisms	1	38	73	11	2012.91	33.5455
metastasis	1	29	42	6	2014	24.3333
mitochondrial	1	28	51	6	2009.33	29.8333
oil	1	21	33	6	2012.83	46.3333
prevention	1	29	43	5	2012.4	35.6
proliferation	1	73	272	37	2011.68	36.8649
resistance	1	21	29	5	2016.4	17
risk	1	25	37	7	2007.14	32.4286
suppression	1	34	67	9	2013.22	20.5556
tgf-beta	1	26	34	5	2002.8	81.6
tumors	1	35	61	8	2010.5	55
akt	2	43	114	13	2010.23	40.3846
apoptosis	2	87	587	76	2011.68	32.6053
autophagy	2	40	75	10	2016.6	18.3
breast-cancer cells	2	91	938	136	2010.39	51.5221
cell-cycle	2	31	57	6	2011.17	25.6667
cell-cycle arrest	2	52	138	19	2013.78	26.8947
cyclin d1	2	27	49	5	2011.6	20.8
death	2	45	103	14	2013.69	20.4286
endoplasmic-reticulum stress	2	41	118	15	2015.53	29.9333
epidermal-growth-factor	2	21	26	5	2013.2	24.6
epithelial-cells	2	37	98	11	2010.73	45.7273
gamma-tocotrienol	2	87	767	106	2013.12	29.5094
growth-factor receptor	2	28	59	7	2011	46
hmg-coa reductase	2	25	43	7	2015.43	24.4286
in-vitro	2	61	207	30	2010	59.6
induced apoptosis	2	61	191	24	2014.46	21.7917
mammary epithelial-cells	2	56	174	24	2010	56.2917
mammary-tumor cells	2	34	71	9	2014.11	21.4444
mevalonate pathway	2	25	46	7	2010.86	48.4286
pathways	2	28	50	8	2016.29	16.625
proteins	2	35	82	10	2010	33.6
receptors	2	22	35	6	2011.33	19
statins	2	28	54	6	2011.17	31.1667
tumor cells	2	50	133	18	2009.28	43
adipose tissue	3	20	36	5	2009.6	31.4
alpha-tocopherol	3	70	295	42	2009.69	53.0476
alpha-tocotrienol	3	36	106	14	2010.36	30.4286
antioxidant properties	3	31	79	12	2009.33	24
antioxidants	3	47	132	18	2009.78	95.1111
beta-carotene	3	31	48	6	2006.5	39.1667
cell-proliferation	3	30	55	7	2009.57	49
gamma-tocopherol	3	45	93	12	2010.33	58.1667
lipid-peroxidation	3	40	107	15	2008.2	43.5333
metabolism	3	32	68	9	2011.33	23.8889
oxidative stress	3	29	53	7	2010.71	46.8571
palm-oil	3	71	363	46	2009.87	47.1739
palm-oil tocotrienols	3	28	66	10	2006.2	150.1
prostate-cancer	3	51	186	25	2012.12	55.04
protein-kinase-c	3	35	62	9	2005.56	123.111
rats	3	33	63	8	2009.62	26.375
tocopherol transfer protein	3	27	56	7	2008.86	162
tocopherols	3	84	559	76	2010.61	39.8816
trf	3	31	60	11	2010.45	78.6364
vitamin-e	3	93	908	126	2011.83	38.254
anti-cancer	4	21	31	5	2014.2	37.4
breast-cancer	4	76	284	44	2012.25	30.4091
cancer	4	68	224	32	2013.77	41.4375
colon-cancer	4	28	45	6	2010.5	33.6667
colorectal adenocarcinoma cells	4	21	33	5	2015	74.8
delta-tocotrienol	4	71	289	35	2014.21	33.7714
down-regulation	4	27	40	6	2012	41.8333
human hepatocellular-carcinoma	4	30	67	10	2018.4	29.7
in-vivo	4	51	130	17	2011.41	62.0588
inflammation	4	30	55	6	2015	110.333
invasion	4	25	39	6	2015.83	17
long-chain carboxychromanols	4	35	69	8	2014.25	58.5
nf-kappa-b	4	62	201	27	2013.59	52.1481
rice bran oil	4	24	38	6	2012	67
signaling pathways	4	41	79	12	2015.17	20.9167
stat3	4	22	33	5	2014.8	32.4
tumor-growth	4	29	35	6	2012.33	37.3333
antiproliferative	5	23	45	6	2011.83	20.3333
cytotoxicity	5	24	45	7	2012	28.8571
gene-expression	5	51	169	19	2011.47	34.3684
rich fraction	5	60	247	29	2012.45	36.4138
tocotrienols	5	92	723	99	2011.17	38.8889
