# Supplementary material for: Tocotrienols as an Anti-Breast Cancer Agent
Source: Antioxidants (Basel). 2021 Aug 29;10(9):1383. doi: 10.3390/antiox10091383 (PMC8472290; doi:10.3390/antiox10091383)
Supplement: Supplementary file 1 [file antioxidants-10-01383-s001.zip › Table S3. Term Map Data, Search 2.xlsx]

## Sheet: Search 2
Table S3
Term	Cluster	Links	Total Link Strength	Occurrences	Avg. pub. year	Avg. citations
apoptosis	1	5	14	5	2012.8	23
breast-cancer cells	1	5	17	8	2014.38	16.25
chemotherapy	1	5	8	5	2010.6	45.8
gamma-tocotrienol	1	5	16	9	2015.22	17
tocotrienols	2	5	11	5	2014.8	13.2
vitamin-e	2	5	14	7	2013.29	22.1429
