# Supplementary material for: Tocotrienols as an Anti-Breast Cancer Agent
Source: Antioxidants (Basel). 2021 Aug 29;10(9):1383. doi: 10.3390/antiox10091383 (PMC8472290; doi:10.3390/antiox10091383)
Supplement: Supplementary file 1 [file antioxidants-10-01383-s001.zip › Table S4. Term Map Data, Search 3.xlsx]

## Sheet: Search 3
Table S4
Term	Cluster	Links	Total Link Strength	Occurrences	Avg. pub. year	Avg. citations
adipose tissue	1	84	192	22	2006	45.0909
alcohol	1	62	115	15	2005.87	91
all-trans	1	30	39	5	2002.8	70.6
alpha-tocopherol	1	258	1790	262	2007.19	55.3359
ascorbic acid	1	66	130	17	2002.59	60.6471
beta-carotene	1	184	1035	137	2004.46	64.8978
biomarker	1	23	28	5	2012	26.6
biomarkers	1	77	167	22	2008.23	49.4091
breast neoplasms	1	33	53	6	2001.33	76.3333
breast-cancer	1	267	1640	247	2007.97	51.5304
cancer prevention	1	51	86	10	2009.4	45.7
cancer risk	1	32	38	6	2011	14.6667
carcinogenesis	1	79	128	19	2006.32	38.4737
carotene	1	39	54	5	1995.6	64.6
carotenoids	1	135	481	52	2006.96	56.5192
case-control studies	1	40	46	5	2004.4	53.2
cigarette-smoking	1	47	84	10	2003.2	80.7
cohort	1	46	63	10	2006	67.4
consumption	1	39	50	8	2002.5	62.5
determinants	1	38	48	5	2000.2	87
diet	1	125	339	39	2004.62	57.1026
dietary	1	42	68	8	2010.12	63
dietary carotenoids	1	48	74	7	2007.57	54.7143
dietary fiber	1	39	65	8	2004.88	95.75
dietary-fat	1	60	83	10	2000.9	89.5
dietary-intake	1	32	44	6	2003	51
disease	1	42	71	10	2005.4	55.6
epidemiologic evidence	1	30	43	5	1998.2	101.6
epidemiology	1	66	125	14	2003.14	82.1429
estrogen-receptor	1	70	117	16	2010.06	35.1875
fat	1	38	49	6	2005.33	89.5
follow-up	1	33	44	6	2005.83	40.8333
fruits	1	73	161	18	2007.56	58.5556
future risk	1	41	72	7	1997.71	74.5714
gastric-cancer	1	49	70	8	2008.38	43
genes	1	37	44	7	2008.71	27.5714
health	1	51	74	9	2008.33	24.5556
humans	1	45	79	10	2004.2	39.3
lung-cancer	1	134	474	58	2004.78	57.069
micronutrients	1	57	109	13	2005.23	41.1538
mortality	1	45	70	10	2008.7	246.4
neoplasms	1	33	63	6	1994.33	54.1667
nutrition	1	93	185	19	2006.42	95.8947
ovarian-cancer	1	42	64	9	2011.78	15.6667
oxidative dna-damage	1	25	32	5	2007.8	56.2
performance liquid-chromatography	1	42	78	12	1999.42	53.0833
plasma	1	103	262	37	2006.57	35.8108
plasma carotenoids	1	67	125	15	2010.73	56.8667
plasma retinol	1	41	90	9	1996.44	92.5556
pooled analysis	1	44	80	9	2014.44	50
postmenopausal women	1	61	115	15	2010.73	23.6667
ppar-gamma	1	24	30	5	2010.6	42.6
prediagnostic serum selenium	1	20	46	6	2001.83	110.667
prevention	1	122	305	38	2009.03	44.5263
prospective cohort	1	37	51	6	2012.5	40.5
prospective studies	1	34	43	5	2008	54.6
questionnaire	1	42	62	7	2001.29	121
reproducibility	1	31	37	5	2006.4	65.2
retinoic acid	1	39	50	7	2005.14	71.5714
retinoids	1	35	48	5	2003.4	73.4
retinol	1	111	334	40	2005.28	35.1
risk	1	166	568	78	2006.19	44.5385
risk-factors	1	51	76	13	2007.62	21.8462
serologic precursors	1	30	69	8	1997.5	130.375
serum	1	70	132	18	2004.06	34.5556
serum beta-carotene	1	32	47	5	1997.4	171.6
serum carotenoids	1	58	145	18	2009	61.3333
smoking	1	51	76	8	2004.5	34.375
subsequent risk	1	56	155	20	2002.9	91.05
supplementation	1	85	167	22	2008	91.7273
survival	1	43	50	8	2009.12	30.75
tissues	1	39	54	8	2001	36.875
united-states	1	60	94	12	2004.25	56.8333
validation	1	45	58	7	2004.43	88.1429
vegetable consumption	1	38	61	7	2011.29	20.2857
vegetables	1	73	145	16	2005.25	76.5625
vitamin a	1	60	105	11	2006.45	66.7273
vitamin-a	1	96	221	30	2003.77	63.9667
vitamin-c	1	81	174	24	2008.29	55.25
vitamin-e levels	1	41	66	6	1999.83	79.1667
women	1	91	201	27	2004.93	33.8889
activation	2	99	256	29	2010.21	26.3448
akt	2	38	81	10	2008.4	44
alpha-tocopherol succinate	2	149	493	64	2008.5	40.125
alpha-tocotrienol	2	41	86	10	2010.3	24.7
angiogenesis	2	55	97	12	2011.08	66.6667
antioxidant properties	2	41	79	12	2010.5	15.75
apoptosis	2	199	953	117	2010.73	29.9316
atherosclerosis	2	45	71	9	2004.89	63
autophagy	2	32	44	5	2017	14.8
breast-cancer cells	2	263	1663	227	2009.3	43.652
c-jun	2	33	48	7	2006.71	41.2857
c-myc	2	22	31	5	2005	64.2
carcinoma-cells	2	43	57	8	2004.25	53.25
cell-cycle	2	45	71	8	2009.38	214.75
chemoprevention	2	108	202	27	2007.19	27.3333
cholesteryl hemisuccinate	2	31	43	6	2002.67	92.8333
curcumin	2	34	40	6	2012.17	52.5
cytochrome-c	2	29	43	7	2005.14	54.2857
death	2	51	78	10	2010	31
delta-tocotrienol	2	68	207	21	2013.86	34.7619
differentiation	2	29	35	5	2001.6	57
endoplasmic-reticulum stress	2	46	72	9	2015.67	18.4444
epithelial-cells	2	44	76	9	2008	44.4444
expression	2	104	233	34	2009.44	44.4412
female rats	2	25	47	6	1998.33	146.833
gamma-tocotrienol	2	107	479	58	2012.02	31.7759
gene-expression	2	86	228	27	2008.22	40.2222
growth	2	134	426	53	2008.83	42.1698
growth-factor receptor	2	23	38	5	2012.2	43.8
growth-factor-beta	2	46	85	12	2002.08	98.75
growth-inhibition	2	34	48	7	2007.57	36.4286
hepatocellular-carcinoma	2	25	31	5	2014.2	13.4
human breast cancer cells	2	27	41	6	2006.17	21.8333
hydrogen-peroxide	2	41	55	8	2008.75	51.25
in-vivo	2	114	262	35	2009.86	52.2
induced apoptosis	2	94	259	32	2011.44	30.2188
induction	2	81	190	26	2008.85	33.9231
inhibit	2	144	396	48	2006.6	50.3542
invasion	2	32	41	6	2012.5	90.3333
involvement	2	42	58	7	2012	16.8571
kinase	2	37	49	6	2010.17	27.5
mammary carcinogenesis	2	70	135	16	2000.38	92.6875
mammary epithelial-cells	2	54	139	18	2008.89	65.2222
mammary-tumor burden	2	36	52	8	2011.62	14.625
mcf-7 cells	2	60	88	12	2006.5	55.4167
mda-mb-435	2	53	99	12	2003.92	53
mechanisms	2	104	200	28	2008.82	37.1786
mediated apoptosis	2	28	35	5	2010.8	40
metastasis	2	61	98	14	2012.07	21.4286
mitochondrial	2	69	144	19	2011.32	24.5263
mouse model	2	37	50	5	2010	21
nf-kappa-b	2	80	199	25	2010.84	31.04
nitric-oxide	2	30	47	5	2006.6	35
palm-oil	2	79	292	33	2008.21	56.1212
palm-oil tocotrienols	2	28	61	9	2005.44	164.111
pathways	2	21	27	5	2010.4	29.8
progression	2	40	51	7	2012.86	29.4286
proliferation	2	135	347	43	2007.35	55.3953
protein-kinase-c	2	71	154	20	2003.85	83.4
proteins	2	63	121	16	2010.25	28.625
receptors	2	32	44	6	2008	18.3333
rich fraction	2	58	161	18	2011.94	39.2222
signal-regulated kinase	2	37	67	8	2005.38	42.25
signaling pathways	2	42	58	8	2014.5	20.125
succinate-induced apoptosis	2	49	81	10	2004	87.6
superoxide	2	31	46	5	2004.6	41.6
suppression	2	34	58	8	2010.62	26.5
tgf-beta	2	44	62	9	2004.22	69.7778
tocopheryl succinate	2	31	41	5	2006.6	52
tocotrienols	2	148	647	74	2010.49	40.4865
tumor cells	2	105	236	28	2009.18	35.8571
tumor-growth	2	47	60	8	2010	29.5
up-regulation	2	34	45	5	2012.8	23
vitamin-e	2	273	1829	236	2009.03	39.4915
vitamin-e analog	2	40	46	8	2011.75	13.125
vitamin-e-succinate	2	29	51	6	2006	16.6667
acid	3	84	127	18	2009.83	42.4444
analogs	3	23	30	5	2008.8	50.6
anti-cancer	3	41	51	7	2014.29	26.5714
anticancer activity	3	40	47	9	2014.33	17.1111
anticancer drugs	3	31	38	5	2014.6	50.2
antioxidant activity	3	60	99	17	2014.31	10.9412
antiproliferative	3	45	74	8	2012.25	19.5
antiproliferative activity	3	33	44	6	2014.5	22.1667
antitumor	3	26	29	5	2016.2	8.8
antitumor-activity	3	40	56	8	2018	13
bioavailability	3	73	104	11	2014.09	23.7273
biodistribution	3	32	39	6	2015.33	25.8333
breast-cancer proliferation	3	27	40	5	2015.6	16
cancer therapy	3	90	167	23	2012.04	22.5652
cancer-cells	3	39	52	8	2009.62	26.25
carcinoma	3	78	121	17	2006.35	134.529
cell-cycle arrest	3	71	133	14	2014.57	18.9286
cell-lines	3	30	38	6	2008.67	48.3333
cell-proliferation	3	66	113	13	2007.77	42.7692
cells	3	127	303	46	2009.89	35.2826
cellular uptake	3	28	34	5	2013.4	20.6
chemotherapy	3	94	159	22	2011.59	31.0455
cholesterol	3	48	76	14	2006	30.7857
chromatography	3	34	40	5	2007.2	14
co-delivery	3	32	59	9	2018	30
combination	3	36	54	7	2017.57	24.8571
cytotoxic activity	3	23	37	8	2014.14	22.875
cytotoxicity	3	74	144	17	2014.94	16.9412
delivery	3	62	127	18	2014.39	24.0556
derivatives	3	22	30	5	2017.2	4.4
docetaxel	3	49	79	9	2017.89	12.1111
docosahexaenoic acid	3	33	41	6	2009.5	17.5
down-regulation	3	29	36	5	2007.4	62
doxorubicin	3	64	168	24	2015.58	20.7917
drug-delivery	3	60	151	25	2017.24	25.56
drug-resistance	3	32	40	5	2013.2	46.6
drugs	3	36	46	6	2010.5	34.3333
e analogs	3	51	88	11	2011.73	18.4545
efficacy	3	30	39	5	2015.6	23
extracts	3	28	40	6	2015.8	15
fatty acids	3	66	102	15	2009.13	52.5333
flavonoids	3	48	60	9	2011.11	97.5556
formulation	3	29	43	7	2017.14	21.7143
gamma-linolenic acid	3	25	39	5	2002.6	54.2
human breast cancer	3	14	23	5	2008.2	15.8
identification	3	31	35	7	2013.29	29.8571
in-vitro	3	151	456	63	2011.81	40.746
inhibitors	3	43	61	8	2016.25	9.5
intracellular delivery	3	20	28	5	2017.4	35.6
lipids	3	25	30	5	2000.6	61
liquid-chromatography	3	22	28	6	2009.17	35.6667
micelles	3	34	55	8	2016.62	18.125
mixed micelles	3	37	52	7	2017.14	18.5714
multidrug-resistance	3	55	109	16	2015.06	31.375
nanoemulsion	3	30	39	6	2016.83	13.3333
nanoparticles	3	75	186	27	2017.3	19.4074
oil	3	29	37	6	2013.5	48.6667
paclitaxel	3	70	161	21	2016.76	16.9524
pharmacokinetics	3	38	47	8	2016	25.125
phytochemicals	3	35	43	5	2015.6	54.2
polymeric micelles	3	34	59	9	2015.56	29.3333
polyunsaturated fatty-acids	3	55	92	12	2005.67	35.0833
release	3	45	67	9	2016.44	21.1111
resistance	3	39	52	7	2011.14	35.1429
resveratrol	3	30	38	5	2015.2	40.8
stability	3	40	53	6	2013.33	28.6667
system	3	31	41	8	2011.75	27.875
tamoxifen	3	61	99	15	2003.4	45.8667
tpgs	3	43	80	11	2016.55	28.2727
vitamin-e tpgs	3	50	97	13	2017.69	15.3846
antioxidant status	4	34	50	8	2013.25	13.75
beta-carotene supplementation	4	42	72	10	2007.3	172.1
breast	4	76	131	19	2009.47	26.4211
cisplatin	4	30	41	5	2006.6	25.2
clinical-trial	4	37	63	10	2006.6	125.1
colon	4	36	49	6	2007.17	42.3333
colon carcinogenesis	4	27	32	5	2012.8	95.8
damage	4	35	41	5	2008.6	9.8
delta-tocopherol	4	29	50	5	2013.6	17.4
dna-damage	4	67	123	18	2008.83	44.8333
estrogen	4	50	72	8	2012.88	26.25
fibrosis	4	21	34	6	2008.67	79.8333
fish-oil	4	38	52	6	2004.83	44.3333
free-radicals	4	67	141	20	2003.05	34.05
glutathione	4	31	43	5	2009.8	55.2
glutathione-peroxidase	4	41	69	11	2006.82	79.1818
injury	4	26	36	5	2010	21.8
lipid-peroxidation	4	143	447	65	2004.09	49.5231
liver	4	21	26	5	2004	39.8
melatonin	4	37	44	5	2010.2	31.4
oxidation	4	45	61	7	2006.14	75.7143
oxidative stress	4	176	543	78	2010.3	38.859
pentoxifylline	4	15	26	6	2013.33	18.8333
prostate	4	38	49	5	2015.6	28
radiation	4	18	23	5	2011	26
radiation-induced fibrosis	4	21	33	7	2011	39
radiation-therapy	4	42	70	11	2011.91	42.5455
randomized-trial	4	32	52	8	2011.12	27.125
rats	4	80	155	20	2007.45	26.3
reactive oxygen	4	32	40	5	2013.8	110.4
skin	4	25	34	7	2009.71	60
striking regression	4	18	31	8	2006.75	102.75
superoxide-dismutase	4	50	83	13	2008.46	27.5385
tocopherols	4	245	1190	150	2010.21	36.3333
trf	4	54	110	14	2011.29	68.5714
tumorigenesis	4	36	50	6	2009.83	49.3333
tumors	4	79	129	16	2007.38	51.3125
absorption	5	30	45	6	2009.33	15
antioxidant vitamins	5	72	139	17	2004.88	77.4706
antioxidants	5	211	849	109	2008.21	48.4037
breast-cancer risk	5	48	67	9	2013.33	59.8889
c-reactive protein	5	34	47	7	2010.14	19.8571
cancer	5	186	564	78	2009.15	42.9359
cardiovascular-disease	5	79	185	28	2008.14	87.1429
colon-cancer	5	100	197	24	2005.54	48.4583
colorectal-cancer	5	76	152	24	2008.5	48.7083
coronary-heart-disease	5	39	64	10	2007	135
disease-specific mortality	5	16	25	5	2001.2	45.6
e supplementation	5	27	35	5	2005.2	46.6
e-deficiency	5	31	45	5	2002	186.2
gamma-tocopherol	5	114	296	39	2011.56	44.3077
hplc	5	26	35	5	2006	14
inflammation	5	84	151	18	2013.56	22.6111
long-chain carboxychromanols	5	42	78	9	2014.67	54.4444
low-density-lipoprotein	5	81	172	25	2005.96	80.36
mediterranean diet	5	24	35	5	2010.2	49.4
metabolism	5	72	137	18	2010.67	50.7222
mice	5	57	79	11	2006.55	29.2727
myocardial-infarction	5	38	55	7	2004.43	23.8571
nude-mice	5	22	30	5	2006.6	25.2
nutrition intervention trials	5	22	35	7	2002	147.571
obesity	5	26	35	5	2014.4	31.4
olive oil	5	40	67	8	2008.12	52
pancreatic-cancer	5	25	32	5	2013.2	22
phenolic-compounds	5	47	73	10	2011.6	35.6
polyphenols	5	37	47	6	2016.33	16.1667
prostate-cancer	5	171	640	82	2009.5	51.4634
randomized controlled-trial	5	36	53	7	2012.14	57.7143
rice bran oil	5	29	44	7	2012.29	60.1429
tocopherol transfer protein	5	34	66	8	2010.25	142
vitamin	5	40	54	7	2009.71	47.1429
vitamin-e supplementation	5	27	32	5	2010.2	32.8
vitamins	5	48	73	9	2007.56	53.2222
