# Supplementary material for: Tocotrienols as an Anti-Breast Cancer Agent
Source: Antioxidants (Basel). 2021 Aug 29;10(9):1383. doi: 10.3390/antiox10091383 (PMC8472290; doi:10.3390/antiox10091383)
Supplement: Supplementary file 1 [file antioxidants-10-01383-s001.zip › Table S5. Term Map Data, Search 4.xlsx]

## Sheet: Search 4
Table S5
Term	Cluster	Links	Total Link Strength	Occurrences	Avg. pub. year	Avg. citations
alpha-tocopherol succinate	1	15	33	7	2014	15.2857
apoptosis	1	22	56	13	2011.77	23.6923
breast-cancer cells	1	21	48	14	2013.93	21.5714
cancer therapy	1	13	19	5	2016.6	10.4
chemotherapy	1	25	76	22	2011.59	31.0455
doxorubicin	1	18	59	14	2017.86	11
drug-delivery	1	15	34	9	2017	21.7778
in-vitro	1	16	42	11	2013.82	23.8182
multidrug-resistance	1	11	19	5	2018.6	12
nanoparticles	1	16	39	9	2017.44	11.8889
paclitaxel	1	15	26	5	2014.2	11.6
vitamin-e tpgs	1	17	29	6	2016.83	15
alpha-tocopherol	2	19	63	21	2006.52	31.4286
beta-carotene	2	13	29	9	2005.22	43.4444
breast-cancer	2	25	96	27	2011	27.5556
cancer	2	17	26	8	2013.5	24.625
cisplatin	2	14	24	5	2006.6	25.2
lung-cancer	2	10	22	5	2010.4	14.8
oxidative stress	2	11	17	6	2008	42.8333
prostate-cancer	2	14	30	8	2009	17.375
retinol	2	8	12	5	2004.8	11.4
tocopherols	2	15	19	6	2014.33	21.5
vitamin-e	2	23	52	14	2011.07	23.2857
cells	3	18	36	8	2007.62	38.75
growth	3	15	22	6	2007.33	39.8333
in-vivo	3	16	29	7	2011.14	25.2857
polyunsaturated fatty-acids	3	10	19	5	2005.6	41.8
